# Supplementary material for: Linking Atmospheric and Soil Contamination: A Comparative Study of PAHs and Metals in PM10 and Surface Soil near Urban Monitoring Stations
Source: Toxics. 2025 Oct 12;13(10):866. doi: 10.3390/toxics13100866 (PMC12567915; doi:10.3390/toxics13100866)
Supplement: Supplementary file 1 [file toxics-13-00866-s001.zip]

Archive with 1 entries (1 files):
- toxics-3898102-supplementary.pdf
